# Supplementary material for: Genomic Characterization of Carbapenemase-Producing Klebsiella pneumoniae ST895 Isolates from Canine Origins Through Whole-Genome Sequencing Analysis
Source: Microorganisms. 2025 Feb 3;13(2):332. doi: 10.3390/microorganisms13020332 (PMC11858644; doi:10.3390/microorganisms13020332)
Supplement: Supplementary file 1 [file microorganisms-13-00332-s001.zip]

Archive with 4 entries (4 files):
- Supplementary Materials Table S1.xlsx
- Supplementary Materials Table S2.pdf
- Supplementary Materials Table S3.pdf
- Supplementary Materials Table S4.pdf
