# Supplementary material for: Genomic Characterization of Carbapenemase-Producing Klebsiella pneumoniae ST895 Isolates from Canine Origins Through Whole-Genome Sequencing Analysis
Source: Microorganisms. 2025 Feb 3;13(2):332. doi: 10.3390/microorganisms13020332 (PMC11858644; doi:10.3390/microorganisms13020332)
Supplement: Supplementary file 1 [file microorganisms-13-00332-s001.zip › Supplementary Materials Table S1.xlsx]

## Sheet: Sheet1
Sample accession	Country	Date	Isolation source	Sequence type	Resistance Determinants
SAMEA3531891	Thailand	2015	Canal	ST895	aac(6')-Ib-cr, aadA16, aph3-Ia,CTX-M-27,qnrB4, GyrA-83I, ParC-80I,DHA-1, SHV-11,catII.2, floR, sul1,tet(D),dfrA27
SAMEA3531894	Thailand	2015	Canal	ST895	aac(6')-Ib-cr, aadA16, aph3-Ia,CTX-M-27,qnrB4, GyrA-83I, ParC-80I,DHA-1, SHV-11,catII.2, floR, sul1,tet(D),dfrA27
SAMEA3531899	Thailand	2015	Canal	ST895	aac(6')-Ib-cr, aadA16, aph3-Ia,CTX-M-27,qnrB4, GyrA-83I, ParC-80I,DHA-1, SHV-11,catII.2, floR, sul1,tet(D),dfrA27
SAMN06438718	United States of America	2014	Human Tissue	ST895	aac(6')-Ib-cr, aadA16,CTX-M-27,qnrB2, GyrA-83I, ParC-80I,SHV-11,floR,sul1,dfrA27
SAMEA3531862	Thailand	2015	Human Pus	ST895	CTX-M-27,qnrS1, GyrA-83I, ParC-80I,TEM-1D, SHV-11,catII.2, floR,tet(D)
SAMEA3531898	Thailand	2015	Canal	ST895	aac(6')-Ib-cr, aadA16, aph3-Ia,CTX-M-27,qnrB4, GyrA-83I, ParC-80I,DHA-1, SHV-11,catII.2, floR, sul1,tet(D),dfrA27
SAMEA3531900	Thailand	2015	Canal	ST895	aac(6')-Ib-cr, aadA16, aph3-Ia,CTX-M-27,qnrB4, GyrA-83I, ParC-80I,DHA-1, SHV-11,catII.2, floR, sul1,tet(D),dfrA27
SAMN06438682	United States of America	2014	Human Tissue	ST895	aac(6')-Ib-cr, aadA16, CTX-M-27,GyrA-83I, ParC-80I,SHV-11,floR,sul1,dfrA27
SAMEA3531890	Thailand	2015	Canal	ST895	aac(6')-Ib-cr, aadA16, aph3-Ia,CTX-M-27,qnrB4, GyrA-83I, ParC-80I,DHA-1, SHV-11,catII.2, floR, sul1,tet(D),dfrA27
SAMN16357469	United States of America	/	Human	ST895	aac(3)-IVa, aadA2, aph(4)-Ia,CTX-M-27,qnrB19, GyrA-83I, ParC-80I,TEM-1D, SHV-11,cmlA1,sul3
SAMN21366069	China	2016	Human blood	ST895	NDM-7,CTX-M-27,GyrA-83I, ParC-80I,SHV-11,floR,tet(D)
SAMEA110371479	Portugal	2011	/	ST895	aac(3)-IId, aadA5,CTX-M-27,qnrB2, GyrA-83I, ParC-80I,SHV-11,catA1, floR,sul1,tet(D),dfrA17
SAMN29188230	Bangladesh	2019	Human	ST895	aac(6')-Ib-cr, rmtB,NDM-7,CTX-M-15,qnrS1, GyrA-83I, ParC-80I,CatB4
FO528NT3	China	2021	Dog	ST895	blaSHV-182，fosA6，OqxB，OqxA，blaCTX-M-27，floR，tet(D)，AAC(6')-Ib-cr6，arr-3，dfrA27，aadA16，qacEdelta1，sul1，QnrB4，blaDHA-1，Mrx，mphA，APH(4)-Ia，AAC(3)-IVa，sul3，qacL，ANT(3'')-IIa，cmlA1，aadA2，AAC(3)-Ib，blaNDM-5
SAMN29188110	Bangladesh	2020	/	ST11	aac(6')-Ib-cr, aadA2, aph3-Ia, rmtB,NDM-5, OmpK,qnrB4, GyrA-83I, ParC-80I, OXA-1 , TEM-1D, SHV-11,catA1, catB3,sul1,dfrA12
SAMN29188063	Bangladesh	2020	/	ST11	aac(6')-Ib-cr, aadA2, aph3-Ia, rmtB,NDM-5, OmpK,qnrB4, GyrA-83I, ParC-80I,DHA-1,OXA-1 , TEM-1D, SHV-11,catB3,sul1,dfrA12
SAMN29188192	Bangladesh	2020	/	ST11	aac(6')-Ib-cr, aadA2, aph3-Ia, rmtB,NDM-5, OmpK,qnrB4, GyrA-83I, ParC-80I,DHA-1,OXA-1 , TEM-1D, SHV-11,catA1,catB3,sul1,dfrA12
SAMN29188237	Bangladesh	2020	/	ST11	aadA2, aph3-Ia, rmtB,NDM-5, OmpK,qnrB4, GyrA-83I, ParC-80I, TEM-1D, SHV-11,catA1,sul1,dfrA12
SAMN29188241	Bangladesh	2020	/	ST11	aadA2, aph3-Ia, rmtB,NDM-5, OmpK,GyrA-83I, ParC-80I, TEM-1D, SHV-11,catA1,sul1,dfrA12
SAMN32407522	China	2020	stool	ST11	aadA5, rmtB, strA, strB,KPC-2, OmpK, GyrA-83I,ParC-80I,TEM-1D,catII.2 ,sul1, sul2,tet(A),dfrA17
SAMN32407514	China	2020	stool	ST11	KPC-2, OmpK,GyrA-83I, ParC-80I,TEM-1D
SAMN30213175	China	2021	blood	ST11	strA, strB,KPC-2, OmpK,CTX-M-3,GyrA-83I, ParC-80I,TEM-1D, SHV-11,sul1,dfrA1, dfrA25
SAMN30213172	China	2021	blood	ST11	strA, strB,KPC-2, OmpK,CTX-M-3,GyrA-83I，ParC-80I,TEM-1D, SHV-11,sul1,dfrA1, dfrA25
SAMN30213181	China	2021	blood	ST11	strA, strB,KPC-2, OmpK,CTX-M-3,GyrA-83I, ParC-80I,TEM-1D, SHV-11,sul1,sul2,dfrA1, dfrA25
SAMEA113574960	Portugal	2020	One-day-old chicks	ST11	aac(3)-IV, aadA, aph(4)-Ia,mgrB,qnrB2, GyrA-83I, ParC-80I,SHV-11,catII.2 , cmlA1 ,sul1,sul2, sul3,tet(A),dfrA12
SAMEA112746554	Portugal	2020	Poultry faeces	ST11	aadA2,mgrB,qnrB2, GyrA-83I, ParC-80I,catII.2,sul1, sul2,dfrA12
SAMEA113574962	Portugal	2020	Pre-slaughter chicken	ST11	aadA2,mgrB,qnrB2, GyrA-83I, ParC-80I,SHV-1,catII.2,sul1, sul2,dfrA12
SAMEA113574957	Portugal	2022	Chicken meat	ST11	aac(3)-IV, aadA2, aadA, aph(4)-Ia,OmpK,qnrS1, GyrA-83I, ParC-80I,SHV-11,cmlA1,sul1, sul3,tet(A),dfrA1
SAMEA113574956	Portugal	2022	Pre-slaughter chicken	ST11	aadA2,qnrB2, GyrA-83I, ParC-80I,SHV-1,sul1, sul2,dfrA12
SAMD00138030	Thailand	2016	/	ST11	aac(3)-IIa, aac(6')-Ib-cr, aadA2, aph3-Ia,OXA-181,CTX-M-15,qnrS1, GyrA-83I, ParC-80I,OXA-1,CatB4,sul1,dfrA12
SAMD00138027	Thailand	2016	/	ST11	aac(3)-IIa, aac(6')-Ib-cr, aadA2, aph3-Ia,NDM-1,OXA-181,CTX-M-15,qnrS1, GyrA-83I, ParC-80I,OXA-1,CatB4,sul1,dfrA12
SAMD00138076	Thailand	2017	/	ST11	aac(3)-IIa, aac(6')-Ib-cr, aac(6')-Ip ,aadA2, aph3-Ia,OXA-1,OXA-181,CTX-M-15,SHV-12,qnrS1, GyrA-83I, ParC-80I,OXA-1,CatB4,sul1,dfrA12
SAMD00138031	Thailand	2016	/	ST11	aac(3)-IIa, aac(6')-Ib-cr, aadA2, aph3-Ia,SHV-11,OXA-181, OmpK,CTX-M-15,qnrS1, GyrA-83I, ParC-80I,OXA-1,CatB4,sul1,dfrA12
SAMD00137846	Thailand	2016	/	ST11	aac(3)-IIa, aac(6')-Ib-cr, aadA2, aph3-Ia,OXA-232,CTX-M-15,GyrA-83I, ParC-80I,OXA-1, SHV-11,CatB4,sul1,dfrA12
SAMN26938734	United States of America	2022	wound	ST11	aph(3')-Ia, armA,NDM-5, OXA-48, OmpK,qnrB1, qnrS1, GyrA-83I, ParC-80I,SHV-11,sul2
SAMN26417921	United States of America	2020	abdomen	ST11	aac(6')-Ib-cr, strA, strB,NDM-1, OmpK,MgrB,GyrA-83F, GyrA-87A, ParC-80I,OXA-1, TEM-1D, SHV-11,sul2,dfrA14
SAMN26417624	United States of America	2021	trach swab	ST11	aadA,KPC-2, OmpK,OXA-10, TEM-1D, SHV-11,cmlA5, floR,sul1, sul2,tet(D), dfrA14
SAMN26101607	United States of America	2020	Pancreas (Canis Lupus Familiaris)	ST11	aac(3)-IIa, aac(6')-Ib-cr, aadA2, aph3-Ia,qnrB4, qnrS1, GyrA-83I, ParC-80I,DHA-1, LAP-2, OXA-1, TEM-1D, SHV-11,catB3, catII.2,sul1, sul2,tet(A),dfrA14
SAMN26101608	United States of America	2020	Urine (Canis Lupus Familiaris)	ST11	aac(3)-IIa, aac(6')-Ib-cr, aadA2, aph3-Ia,qnrB4, qnrS1, GyrA-83I, ParC-80I,DHA-1, LAP-2, OXA-1, TEM-1D, SHV-11,catB3, catII.2,sul1, sul2,tet(A),dfrA14
SAMN29204931	Bangladesh	2007	/	ST23	SHV-11
SAMN29204929	Bangladesh	2007	/	ST23	aac(3)-IIa, aac(6')-Ib-cr, strA, strB,CTX-M-15,OXA-1, SHV-11,CatB4, catA1,sul1,tet(A),dfrA1
SAMN20704581	China	2020	Urine	ST23	SHV-11
SAMN12886390	China	2019	/	ST23	CTX-M-14,qnrB4,DHA-1, SHV-11,sul1
SAMN12886389	China	2019	/	ST23	SHV-11
SAMN12886388	China	2019	/	ST23	SHV-11
SAMN17080016	China	2018	/	ST23	SHV-11
SAMEA4364579	Thailand	2016	/	ST23	OXA-232,SHV-11
SAMEA4364639	Thailand	2016	/	ST23	SHV-11
SAMEA4364601	Thailand	2016	/	ST23	OXA-232,SHV-11
SAMEA4364606	Thailand	2016	/	ST23	OXA-232,SHV-11
SAMEA3531823	Thailand	2015	Blood	ST23	CTX-M-55,SHV-11
SAMN30274887	United States of America	2020	Orbital abscess drainage	ST23	SHV-11
SAMN29894068	United States of America	2022	urine	ST23	aac(6')-Ib-cr,OXA-48, OmpK,CTX-M-55,qnrS1, GyrA-83I, ParC-80I,LAP-2, OXA-1, SHV-1,CatB4,sul2,tet(A)
SAMN30274890	United States of America	2022	Neck abscess drainage	ST23	SHV-11
SAMN30274883	United States of America	2021	Liver lesion drainage	ST23	SHV-11
SAMN30274884	United States of America	2021	Hepatic abscess drainage	ST23	SHV-11
